# Supplementary material for: Tumor Invasive Border Index (TIBI) in colorectal cancer: linking infiltrative morphology to molecular insights
Source: J Pathol. 2026 Jun 18;270(1):114–28. doi: 10.1002/path.70087 (PMC13431732; doi:10.1002/path.70087)
Supplement: Supplementary file 2 — File S1. Tumor Invasive Border Index (TIBI) categorization of H&E sections available for The Cancer Genome Atlas (TCGA) COAD and READ cases (provided as a separate Excel file) [file PATH-270-114-s003.xlsx]

## Sheet: Cover page
	Tumor Invasive Border Index (TIBI) in colorectal cancer: linking infiltrative morphology to molecular insights
	A Kehusmaa, J Härkönen, H Li et al. J Pathol https://doi.org/10.1002/path.70087
	File S1. TIBI categorization of H&E sections available for TCGA COAD and READ cases

## Sheet: File S1
Cohort	bcr_patient_barcode	TIBI category
COAD	TCGA-3L-AA1B	2
COAD	TCGA-4N-A93T	2
COAD	TCGA-4T-AA8H	0
COAD	TCGA-5M-AAT4	2
COAD	TCGA-5M-AAT6	1
COAD	TCGA-5M-AATE	2
COAD	TCGA-5M-AAT5	2
COAD	TCGA-A6-2670
COAD	TCGA-A6-2671	0
COAD	TCGA-A6-2672
COAD	TCGA-A6-2674
COAD	TCGA-A6-2675	1
COAD	TCGA-A6-2676	0
COAD	TCGA-A6-2677	0
COAD	TCGA-A6-2678
COAD	TCGA-A6-2679
COAD	TCGA-A6-2680	0
COAD	TCGA-A6-2681	1
COAD	TCGA-A6-2682
COAD	TCGA-A6-2683
COAD	TCGA-A6-2684	1
COAD	TCGA-A6-2685	1
COAD	TCGA-A6-2686	1
COAD	TCGA-A6-3807
COAD	TCGA-A6-3808	0
COAD	TCGA-A6-3809
COAD	TCGA-A6-3810	0
COAD	TCGA-A6-4105
COAD	TCGA-A6-4107	1
COAD	TCGA-A6-5656	1
COAD	TCGA-A6-5657	2
COAD	TCGA-A6-5659
COAD	TCGA-A6-5660
COAD	TCGA-A6-5661
COAD	TCGA-A6-5662
COAD	TCGA-A6-5664	1
COAD	TCGA-A6-5665	0
COAD	TCGA-A6-5666	0
COAD	TCGA-A6-5667
COAD	TCGA-A6-6137
COAD	TCGA-A6-6138
COAD	TCGA-A6-6140
COAD	TCGA-A6-6141
COAD	TCGA-A6-6142	2
COAD	TCGA-A6-6648
COAD	TCGA-A6-6649	1
COAD	TCGA-A6-6650
COAD	TCGA-A6-6651	1
COAD	TCGA-A6-6652
COAD	TCGA-A6-6653	0
COAD	TCGA-A6-6654	1
COAD	TCGA-A6-6780	1
COAD	TCGA-A6-6781	1
COAD	TCGA-A6-6782	2
COAD	TCGA-A6-A565	0
COAD	TCGA-A6-A566
COAD	TCGA-A6-A567
COAD	TCGA-A6-A56B	0
COAD	TCGA-A6-A5ZU	1
COAD	TCGA-AA-3488
COAD	TCGA-AA-3489
COAD	TCGA-AA-3492
COAD	TCGA-AA-3494
COAD	TCGA-AA-3495	1
COAD	TCGA-AA-3496
COAD	TCGA-AA-3502
COAD	TCGA-AA-3506	1
COAD	TCGA-AA-3509
COAD	TCGA-AA-3510
COAD	TCGA-AA-3511
COAD	TCGA-AA-3514	1
COAD	TCGA-AA-3516
COAD	TCGA-AA-3517
COAD	TCGA-AA-3518
COAD	TCGA-AA-3519
COAD	TCGA-AA-3520
COAD	TCGA-AA-3521
COAD	TCGA-AA-3522
COAD	TCGA-AA-3524	1
COAD	TCGA-AA-3525
COAD	TCGA-AA-3526
COAD	TCGA-AA-3527
COAD	TCGA-AA-3529
COAD	TCGA-AA-3530
COAD	TCGA-AA-3531
COAD	TCGA-AA-3532
COAD	TCGA-AA-3534	1
COAD	TCGA-AA-3538
COAD	TCGA-AA-3542
COAD	TCGA-AA-3543
COAD	TCGA-AA-3544	1
COAD	TCGA-AA-3548
COAD	TCGA-AA-3549	1
COAD	TCGA-AA-3552
COAD	TCGA-AA-3553
COAD	TCGA-AA-3554
COAD	TCGA-AA-3555
COAD	TCGA-AA-3556
COAD	TCGA-AA-3558	0
COAD	TCGA-AA-3560
COAD	TCGA-AA-3561	0
COAD	TCGA-AA-3562
COAD	TCGA-AA-3655
COAD	TCGA-AA-3660
COAD	TCGA-AA-3662
COAD	TCGA-AA-3663
COAD	TCGA-AA-3664
COAD	TCGA-AA-3666
COAD	TCGA-AA-3667	0
COAD	TCGA-AA-3672	1
COAD	TCGA-AA-3673	1
COAD	TCGA-AA-3675
COAD	TCGA-AA-3678
COAD	TCGA-AA-3679
COAD	TCGA-AA-3680
COAD	TCGA-AA-3681
COAD	TCGA-AA-3684	0
COAD	TCGA-AA-3685
COAD	TCGA-AA-3688
COAD	TCGA-AA-3692
COAD	TCGA-AA-3693	0
COAD	TCGA-AA-3695
COAD	TCGA-AA-3696
COAD	TCGA-AA-3697
COAD	TCGA-AA-3710	0
COAD	TCGA-AA-3712
COAD	TCGA-AA-3713
COAD	TCGA-AA-3715	0
COAD	TCGA-AA-3811	0
COAD	TCGA-AA-3812	1
COAD	TCGA-AA-3814
COAD	TCGA-AA-3815
COAD	TCGA-AA-3818	1
COAD	TCGA-AA-3819
COAD	TCGA-AA-3821	0
COAD	TCGA-AA-3831
COAD	TCGA-AA-3833	1
COAD	TCGA-AA-3837
COAD	TCGA-AA-3841
COAD	TCGA-AA-3842
COAD	TCGA-AA-3844
COAD	TCGA-AA-3845	1
COAD	TCGA-AA-3846
COAD	TCGA-AA-3848
COAD	TCGA-AA-3850
COAD	TCGA-AA-3851
COAD	TCGA-AA-3852	1
COAD	TCGA-AA-3854
COAD	TCGA-AA-3855
COAD	TCGA-AA-3856	1
COAD	TCGA-AA-3858
COAD	TCGA-AA-3860
COAD	TCGA-AA-3861
COAD	TCGA-AA-3862
COAD	TCGA-AA-3864
COAD	TCGA-AA-3866	1
COAD	TCGA-AA-3867
COAD	TCGA-AA-3869
COAD	TCGA-AA-3870
COAD	TCGA-AA-3872
COAD	TCGA-AA-3875
COAD	TCGA-AA-3877	1
COAD	TCGA-AA-3930	1
COAD	TCGA-AA-3939
COAD	TCGA-AA-3941
COAD	TCGA-AA-3947	1
COAD	TCGA-AA-3949	0
COAD	TCGA-AA-3950
COAD	TCGA-AA-3952
COAD	TCGA-AA-3955
COAD	TCGA-AA-3956
COAD	TCGA-AA-3966
COAD	TCGA-AA-3967
COAD	TCGA-AA-3968
COAD	TCGA-AA-3970
COAD	TCGA-AA-3971	2
COAD	TCGA-AA-3972
COAD	TCGA-AA-3973	0
COAD	TCGA-AA-3975	1
COAD	TCGA-AA-3976
COAD	TCGA-AA-3977
COAD	TCGA-AA-3979
COAD	TCGA-AA-3980
COAD	TCGA-AA-3982
COAD	TCGA-AA-3984	1
COAD	TCGA-AA-3986	0
COAD	TCGA-AA-3989
COAD	TCGA-AA-3994
COAD	TCGA-AA-A004	2
COAD	TCGA-AA-A00A
COAD	TCGA-AA-A00D
COAD	TCGA-AA-A00E	2
COAD	TCGA-AA-A00F
COAD	TCGA-AA-A00J
COAD	TCGA-AA-A00K
COAD	TCGA-AA-A00L
COAD	TCGA-AA-A00N
COAD	TCGA-AA-A00O
COAD	TCGA-AA-A00Q
COAD	TCGA-AA-A00R	0
COAD	TCGA-AA-A00U
COAD	TCGA-AA-A00W
COAD	TCGA-AA-A00Z
COAD	TCGA-AA-A010	0
COAD	TCGA-AA-A017
COAD	TCGA-AA-A01C
COAD	TCGA-AA-A01D
COAD	TCGA-AA-A01F
COAD	TCGA-AA-A01G
COAD	TCGA-AA-A01I
COAD	TCGA-AA-A01K
COAD	TCGA-AA-A01P
COAD	TCGA-AA-A01Q	1
COAD	TCGA-AA-A01R	2
COAD	TCGA-AA-A01S	0
COAD	TCGA-AA-A01T	0
COAD	TCGA-AA-A01V	1
COAD	TCGA-AA-A01X	0
COAD	TCGA-AA-A01Z
COAD	TCGA-AA-A022
COAD	TCGA-AA-A024
COAD	TCGA-AA-A029	1
COAD	TCGA-AA-A02E
COAD	TCGA-AA-A02F
COAD	TCGA-AA-A02H
COAD	TCGA-AA-A02J	1
COAD	TCGA-AA-A02K
COAD	TCGA-AA-A02O
COAD	TCGA-AA-A02R
COAD	TCGA-AA-A02W
COAD	TCGA-AA-A02Y
COAD	TCGA-AA-A03F
COAD	TCGA-AA-A03J	1
COAD	TCGA-AD-5900	0
COAD	TCGA-AD-6548	1
COAD	TCGA-AD-6888
COAD	TCGA-AD-6889
COAD	TCGA-AD-6890	1
COAD	TCGA-AD-6895
COAD	TCGA-AD-6899	2
COAD	TCGA-AD-6901	1
COAD	TCGA-AD-6963	0
COAD	TCGA-AD-6964
COAD	TCGA-AD-6965
COAD	TCGA-AD-A5EJ
COAD	TCGA-AD-A5EK
COAD	TCGA-AM-5820	0
COAD	TCGA-AM-5821	2
COAD	TCGA-AU-3779
COAD	TCGA-AU-6004	0
COAD	TCGA-AY-4070
COAD	TCGA-AY-4071
COAD	TCGA-AY-5543
COAD	TCGA-AY-6196	2
COAD	TCGA-AY-6197
COAD	TCGA-AY-6386	2
COAD	TCGA-AY-A54L
COAD	TCGA-AY-A69D	1
COAD	TCGA-AY-A71X
COAD	TCGA-AY-A8YK	1
COAD	TCGA-AZ-4308	2
COAD	TCGA-AZ-4313	1
COAD	TCGA-AZ-4315	1
COAD	TCGA-AZ-4323	1
COAD	TCGA-AZ-4614	2
COAD	TCGA-AZ-4615	2
COAD	TCGA-AZ-4616	2
COAD	TCGA-AZ-4681	0
COAD	TCGA-AZ-4682	0
COAD	TCGA-AZ-4684	1
COAD	TCGA-AZ-5403	1
COAD	TCGA-AZ-5407	0
COAD	TCGA-AZ-6598	0
COAD	TCGA-AZ-6599	0
COAD	TCGA-AZ-6600	2
COAD	TCGA-AZ-6601	0
COAD	TCGA-AZ-6603	1
COAD	TCGA-AZ-6605	2
COAD	TCGA-AZ-6606	2
COAD	TCGA-AZ-6607	2
COAD	TCGA-AZ-6608	0
COAD	TCGA-CA-5254	1
COAD	TCGA-CA-5255	1
COAD	TCGA-CA-5256
COAD	TCGA-CA-5796
COAD	TCGA-CA-5797	0
COAD	TCGA-CA-6715	1
COAD	TCGA-CA-6716	1
COAD	TCGA-CA-6717	1
COAD	TCGA-CA-6718	2
COAD	TCGA-CA-6719	2
COAD	TCGA-CK-4947	2
COAD	TCGA-CK-4948	1
COAD	TCGA-CK-4950	0
COAD	TCGA-CK-4951	2
COAD	TCGA-CK-4952	1
COAD	TCGA-CK-5912	0
COAD	TCGA-CK-5913	0
COAD	TCGA-CK-5914	1
COAD	TCGA-CK-5915	0
COAD	TCGA-CK-5916	1
COAD	TCGA-CK-6746	0
COAD	TCGA-CK-6747	1
COAD	TCGA-CK-6748	2
COAD	TCGA-CK-6751	1
COAD	TCGA-CM-4743	1
COAD	TCGA-CM-4744	1
COAD	TCGA-CM-4746	1
COAD	TCGA-CM-4747	2
COAD	TCGA-CM-4748
COAD	TCGA-CM-4750	0
COAD	TCGA-CM-4751	2
COAD	TCGA-CM-4752	0
COAD	TCGA-CM-5341	1
COAD	TCGA-CM-5344	1
COAD	TCGA-CM-5348	2
COAD	TCGA-CM-5349	2
COAD	TCGA-CM-5860	1
COAD	TCGA-CM-5861	1
COAD	TCGA-CM-5862	2
COAD	TCGA-CM-5863	2
COAD	TCGA-CM-5864	1
COAD	TCGA-CM-5868	2
COAD	TCGA-CM-6161	0
COAD	TCGA-CM-6162	1
COAD	TCGA-CM-6163	0
COAD	TCGA-CM-6164	1
COAD	TCGA-CM-6165	1
COAD	TCGA-CM-6166	0
COAD	TCGA-CM-6167	2
COAD	TCGA-CM-6168	1
COAD	TCGA-CM-6169	1
COAD	TCGA-CM-6170	1
COAD	TCGA-CM-6171
COAD	TCGA-CM-6172
COAD	TCGA-CM-6674	0
COAD	TCGA-CM-6675	2
COAD	TCGA-CM-6676	1
COAD	TCGA-CM-6677	2
COAD	TCGA-CM-6678	1
COAD	TCGA-CM-6679	2
COAD	TCGA-CM-6680	1
COAD	TCGA-D5-5537	1
COAD	TCGA-D5-5538	2
COAD	TCGA-D5-5539	2
COAD	TCGA-D5-5540	0
COAD	TCGA-D5-5541	0
COAD	TCGA-D5-6529	2
COAD	TCGA-D5-6530	0
COAD	TCGA-D5-6531	1
COAD	TCGA-D5-6532	2
COAD	TCGA-D5-6533	2
COAD	TCGA-D5-6534	2
COAD	TCGA-D5-6535	2
COAD	TCGA-D5-6536	1
COAD	TCGA-D5-6537	0
COAD	TCGA-D5-6538	0
COAD	TCGA-D5-6539	2
COAD	TCGA-D5-6540
COAD	TCGA-D5-6541	2
COAD	TCGA-D5-6898
COAD	TCGA-D5-6920
COAD	TCGA-D5-6922
COAD	TCGA-D5-6923
COAD	TCGA-D5-6924
COAD	TCGA-D5-6926	1
COAD	TCGA-D5-6927
COAD	TCGA-D5-6928
COAD	TCGA-D5-6929	2
COAD	TCGA-D5-6930
COAD	TCGA-D5-6931	0
COAD	TCGA-D5-6932
COAD	TCGA-D5-7000
COAD	TCGA-DM-A0X9	2
COAD	TCGA-DM-A0XD	2
COAD	TCGA-DM-A0XF	1
COAD	TCGA-DM-A1D0	2
COAD	TCGA-DM-A1D4	2
COAD	TCGA-DM-A1D6	0
COAD	TCGA-DM-A1D7	1
COAD	TCGA-DM-A1D8	0
COAD	TCGA-DM-A1D9	1
COAD	TCGA-DM-A1DA	1
COAD	TCGA-DM-A1DB	0
COAD	TCGA-DM-A1HA	1
COAD	TCGA-DM-A1HB
COAD	TCGA-DM-A280	0
COAD	TCGA-DM-A282	1
COAD	TCGA-DM-A285	2
COAD	TCGA-DM-A288	2
COAD	TCGA-DM-A28A	2
COAD	TCGA-DM-A28C
COAD	TCGA-DM-A28E	1
COAD	TCGA-DM-A28F	1
COAD	TCGA-DM-A28G	0
COAD	TCGA-DM-A28H	2
COAD	TCGA-DM-A28K	0
COAD	TCGA-DM-A28M	0
COAD	TCGA-F4-6459	2
COAD	TCGA-F4-6460	1
COAD	TCGA-F4-6461	2
COAD	TCGA-F4-6463	1
COAD	TCGA-F4-6569	1
COAD	TCGA-F4-6570	1
COAD	TCGA-F4-6703	2
COAD	TCGA-F4-6704	0
COAD	TCGA-F4-6805	1
COAD	TCGA-F4-6806	1
COAD	TCGA-F4-6807	1
COAD	TCGA-F4-6808	0
COAD	TCGA-F4-6809	2
COAD	TCGA-F4-6854	1
COAD	TCGA-F4-6855	2
COAD	TCGA-F4-6856	0
COAD	TCGA-G4-6293	0
COAD	TCGA-G4-6294	0
COAD	TCGA-G4-6295	0
COAD	TCGA-G4-6297	2
COAD	TCGA-G4-6298	2
COAD	TCGA-G4-6299	2
COAD	TCGA-G4-6302	0
COAD	TCGA-G4-6303	2
COAD	TCGA-G4-6304	2
COAD	TCGA-G4-6306	1
COAD	TCGA-G4-6307	0
COAD	TCGA-G4-6309	0
COAD	TCGA-G4-6310	1
COAD	TCGA-G4-6311	2
COAD	TCGA-G4-6314	2
COAD	TCGA-G4-6315	0
COAD	TCGA-G4-6317	1
COAD	TCGA-G4-6320	2
COAD	TCGA-G4-6321	0
COAD	TCGA-G4-6322	0
COAD	TCGA-G4-6323	2
COAD	TCGA-G4-6586	1
COAD	TCGA-G4-6588	1
COAD	TCGA-G4-6625	2
COAD	TCGA-G4-6626	0
COAD	TCGA-G4-6627	1
COAD	TCGA-G4-6628	0
COAD	TCGA-NH-A50T	1
COAD	TCGA-NH-A50U	1
COAD	TCGA-NH-A50V	2
COAD	TCGA-NH-A5IV	0
COAD	TCGA-NH-A6GA	2
COAD	TCGA-NH-A6GB	2
COAD	TCGA-NH-A6GC	1
COAD	TCGA-NH-A8F7	2
COAD	TCGA-NH-A8F8	2
COAD	TCGA-QG-A5YV
COAD	TCGA-QG-A5YW	1
COAD	TCGA-QG-A5YX	1
COAD	TCGA-QG-A5Z1	2
COAD	TCGA-QG-A5Z2	1
COAD	TCGA-QL-A97D	2
COAD	TCGA-RU-A8FL
COAD	TCGA-SS-A7HO	1
COAD	TCGA-T9-A92H
READ	TCGA-WS-AB45	0
READ	TCGA-AF-2687	2
READ	TCGA-AF-2689
READ	TCGA-AF-2690	2
READ	TCGA-AF-2691
READ	TCGA-AF-2692
READ	TCGA-AF-2693
READ	TCGA-AF-3400
READ	TCGA-AF-3911	2
READ	TCGA-AF-3913
READ	TCGA-AF-3914	2
READ	TCGA-AF-4110
READ	TCGA-AF-5654
READ	TCGA-AF-6136	1
READ	TCGA-AF-6655
READ	TCGA-AF-6672
READ	TCGA-AF-A56K	2
READ	TCGA-AF-A56L	1
READ	TCGA-AF-A56N
READ	TCGA-AG-3574
READ	TCGA-AG-3575
READ	TCGA-AG-3578
READ	TCGA-AG-3580
READ	TCGA-AG-3581
READ	TCGA-AG-3582
READ	TCGA-AG-3583
READ	TCGA-AG-3584
READ	TCGA-AG-3586	0
READ	TCGA-AG-3587
READ	TCGA-AG-3591
READ	TCGA-AG-3592
READ	TCGA-AG-3593
READ	TCGA-AG-3594
READ	TCGA-AG-3598
READ	TCGA-AG-3599
READ	TCGA-AG-3600
READ	TCGA-AG-3601	1
READ	TCGA-AG-3602
READ	TCGA-AG-3605
READ	TCGA-AG-3608
READ	TCGA-AG-3609
READ	TCGA-AG-3611
READ	TCGA-AG-3612
READ	TCGA-AG-3725
READ	TCGA-AG-3726
READ	TCGA-AG-3727
READ	TCGA-AG-3728
READ	TCGA-AG-3731
READ	TCGA-AG-3732
READ	TCGA-AG-3742
READ	TCGA-AG-3878	0
READ	TCGA-AG-3881
READ	TCGA-AG-3882
READ	TCGA-AG-3883
READ	TCGA-AG-3885
READ	TCGA-AG-3887
READ	TCGA-AG-3890
READ	TCGA-AG-3891
READ	TCGA-AG-3892
READ	TCGA-AG-3893
READ	TCGA-AG-3894
READ	TCGA-AG-3896
READ	TCGA-AG-3898	1
READ	TCGA-AG-3901
READ	TCGA-AG-3902
READ	TCGA-AG-3906
READ	TCGA-AG-3909	1
READ	TCGA-AG-3999
READ	TCGA-AG-4001	2
READ	TCGA-AG-4005	1
READ	TCGA-AG-4007	1
READ	TCGA-AG-4008
READ	TCGA-AG-4009
READ	TCGA-AG-4015
READ	TCGA-AG-4021	2
READ	TCGA-AG-4022	1
READ	TCGA-AG-A002	0
READ	TCGA-AG-A008
READ	TCGA-AG-A00C
READ	TCGA-AG-A00H
READ	TCGA-AG-A00Y
READ	TCGA-AG-A011
READ	TCGA-AG-A014
READ	TCGA-AG-A015
READ	TCGA-AG-A016
READ	TCGA-AG-A01J
READ	TCGA-AG-A01L
READ	TCGA-AG-A01N
READ	TCGA-AG-A01W	1
READ	TCGA-AG-A01Y	0
READ	TCGA-AG-A020
READ	TCGA-AG-A023	2
READ	TCGA-AG-A025
READ	TCGA-AG-A026
READ	TCGA-AG-A02G
READ	TCGA-AG-A02N	0
READ	TCGA-AG-A02X
READ	TCGA-AG-A032
READ	TCGA-AG-A036	1
READ	TCGA-AH-6544	2
READ	TCGA-AH-6547
READ	TCGA-AH-6549	1
READ	TCGA-AH-6643	1
READ	TCGA-AH-6644	2
READ	TCGA-AH-6897
READ	TCGA-AH-6903
READ	TCGA-BM-6198	1
READ	TCGA-CI-6619
READ	TCGA-CI-6620
READ	TCGA-CI-6621
READ	TCGA-CI-6622
READ	TCGA-CI-6623
READ	TCGA-CI-6624
READ	TCGA-CL-4957
READ	TCGA-CL-5917	2
READ	TCGA-CL-5918	2
READ	TCGA-DC-4745	1
READ	TCGA-DC-4749
READ	TCGA-DC-5337	2
READ	TCGA-DC-5869	2
READ	TCGA-DC-6154	2
READ	TCGA-DC-6155	2
READ	TCGA-DC-6156	2
READ	TCGA-DC-6157	0
READ	TCGA-DC-6158	1
READ	TCGA-DC-6160	0
READ	TCGA-DC-6681	1
READ	TCGA-DC-6682	2
READ	TCGA-DC-6683	0
READ	TCGA-DT-5265	1
READ	TCGA-DY-A0XA	0
READ	TCGA-DY-A1DC	0
READ	TCGA-DY-A1DD	1
READ	TCGA-DY-A1DE	1
READ	TCGA-DY-A1DF	1
READ	TCGA-DY-A1DG	2
READ	TCGA-DY-A1H8
READ	TCGA-EF-5830	0
READ	TCGA-EF-5831
READ	TCGA-EI-6506	1
READ	TCGA-EI-6507	2
READ	TCGA-EI-6508	1
READ	TCGA-EI-6509	1
READ	TCGA-EI-6510	1
READ	TCGA-EI-6511	2
READ	TCGA-EI-6512	2
READ	TCGA-EI-6513	1
READ	TCGA-EI-6514	1
READ	TCGA-EI-6881
READ	TCGA-EI-6882
READ	TCGA-EI-6883	2
READ	TCGA-EI-6884
READ	TCGA-EI-6885
READ	TCGA-EI-6917
READ	TCGA-EI-7002
READ	TCGA-EI-7004	1
READ	TCGA-F5-6464	2
READ	TCGA-F5-6465	1
READ	TCGA-F5-6571	2
READ	TCGA-F5-6702	2
READ	TCGA-F5-6810	1
READ	TCGA-F5-6811
READ	TCGA-F5-6812	2
READ	TCGA-F5-6813	1
READ	TCGA-F5-6814	1
READ	TCGA-F5-6861	1
READ	TCGA-F5-6863	2
READ	TCGA-F5-6864	2
READ	TCGA-G5-6233	2
READ	TCGA-G5-6235	2
READ	TCGA-G5-6572	2
READ	TCGA-G5-6641	0
