# Supplementary material for: Tumor Invasive Border Index (TIBI) in colorectal cancer: linking infiltrative morphology to molecular insights
Source: J Pathol. 2026 Jun 18;270(1):114–28. doi: 10.1002/path.70087 (PMC13431732; doi:10.1002/path.70087)
Supplement: Supplementary file 4 — File S3. Tumor Invasive Border Index (TIBI) categorization of H&E sections available for bottom/top 4% of The Cancer Genome Atlas (TCGA) STAD cases, ranked by TIBI‐t (provided as a separate Excel file) [file PATH-270-114-s001.xlsx]

## Sheet: Cover page
	Tumor Invasive Border Index (TIBI) in colorectal cancer: linking infiltrative morphology to molecular insights
	A Kehusmaa, J Härkönen, H Li et al. J Pathol https://doi.org/10.1002/path.70087
	File S3. TIBI categorization of H&E sections available for bottom/top 4% of TCGA STAD cases, ranked by TIBI-t

## Sheet: File S3
bcr_patient_barcode	TIBI category
TCGA-BR-6705	2
TCGA-BR-A4IZ	2
TCGA-D7-A748
TCGA-RD-A7BW	2
TCGA-BR-6457	2
TCGA-MX-A663
TCGA-BR-A4IV	2
TCGA-BR-8364	2
TCGA-BR-4279
TCGA-BR-A453
TCGA-BR-8677	2
TCGA-FP-8209	2
TCGA-BR-8590	2
TCGA-BR-A4J2	2
TCGA-BR-4255
TCGA-FP-A4BF	2
TCGA-BR-7959	2
TCGA-CD-5798	2
TCGA-BR-8384	2
TCGA-CD-5813	2
TCGA-CD-A4MI	2
TCGA-VQ-A94P
TCGA-BR-8592	2
TCGA-BR-8380	2
TCGA-FP-8210
TCGA-CD-5803	2
TCGA-CG-5719
TCGA-BR-4201
TCGA-D7-6518	2
TCGA-BR-8365	2
TCGA-HU-A4G9
TCGA-VQ-A91X	0
TCGA-HU-A4G6	0
TCGA-R5-A7ZR
TCGA-HU-8608	0
TCGA-HU-8244	1
TCGA-HF-7134
TCGA-CG-4436
TCGA-HU-A4H0
TCGA-VQ-A8PX
TCGA-R5-A7ZI
TCGA-VQ-A8PU
TCGA-VQ-A8P2	0
TCGA-CG-5726
TCGA-HF-A5NB
TCGA-VQ-A91E	0
TCGA-RD-A7BT	2
TCGA-HU-A4G2	1
TCGA-KB-A6F7
TCGA-IN-A6RI
TCGA-IN-A6RO
TCGA-VQ-AA69	0
TCGA-BR-8589	0
TCGA-VQ-A91W	0
TCGA-HU-A4GF
TCGA-EQ-A4SO
TCGA-VQ-A8E0	2
TCGA-HU-8602
TCGA-D7-6820	0
TCGA-F1-6177
TCGA-VQ-A91U	0
TCGA-KB-A93H	0
TCGA-HU-A4H8
TCGA-BR-4280	0
TCGA-HU-A4GH
TCGA-HU-A4GP
TCGA-D7-8573	0
TCGA-VQ-A91N	2
TCGA-CG-4466
TCGA-VQ-A8PH	2
TCGA-VQ-AA6F	2
TCGA-BR-8676	0
